# Supplementary material for: Novel Synthetic Opioids (NSOs) and Their Evolving Crisis: Utilising NPSfinder® as a Real-Time Predictive Tool
Source: Pharmaceuticals (Basel). 2025 Dec 21;19(1):17. doi: 10.3390/ph19010017 (PMC12845053; doi:10.3390/ph19010017)
Supplement: Supplementary file 1 [file pharmaceuticals-19-00017-s001.zip]

Archive with 1 entries (1 files):
- pharmaceuticals-4017890-supplementary.pdf
